# Supplementary material for: Catalytic Behavior of Cobalt Complexes Bearing Pyridine–Oxime Ligands in Isoprene Polymerization
Source: Polymers (Basel). 2023 Dec 10;15(24):4660. doi: 10.3390/polym15244660 (PMC10871112; doi:10.3390/polym15244660)
Supplement: Supplementary file 1 [file polymers-15-04660-s001.zip]

Archive with 1 entries (1 files):
- polymers-2744383-supplementary.pdf
